# Supplementary material for: The Antibiofilm Effects of Antimony Tin Oxide Nanoparticles against Polymicrobial Biofilms of Uropathogenic Escherichia coli and Staphylococcus aureus
Source: Pharmaceutics. 2023 Jun 8;15(6):1679. doi: 10.3390/pharmaceutics15061679 (PMC10301033; doi:10.3390/pharmaceutics15061679)
Supplement: Supplementary file 1 [file pharmaceutics-15-01679-s001.zip]

Archive with 1 entries (1 files):
- pharmaceutics-2397398-supplementary.pdf
